# Supplementary material for: The doublecortin-family kinase ZYG-8DCLK1 regulates microtubule dynamics and motor-driven forces to promote the stability of C. elegans acentrosomal spindles
Source: PLoS Genet. 2024 Sep 3;20(9):e1011373. doi: 10.1371/journal.pgen.1011373 (PMC11398696; doi:10.1371/journal.pgen.1011373)
Supplement: S1 Data — This file contains data for all of the FRAP experiments reported in this manuscript. The file is organized with multiple tabs, one tab for each of the traces shown in the graphs. Tabs labeled “reference” represent the unbleached regions, and tabs labeled “bleach” represent the photobleached regions. Each column within each tab represents the data for one individual movie. (XLSX) [file pgen.1011373.s019.xlsx]

## Sheet: Figure 7B control - bleach
Time	1_1	1_2	1_3	1_4	1_5	1_6	1_7	1_8
-4.1	1.03236	0.962399	0.96106	1.02884	0.849863	0.965892	0.954196	0.920277
-3.9	1.01971	0.99296	0.988769	0.984534	1.04976	1.01419	0.976591	1.00313
-3.7	1	1	1	1	1	1	1	1
0	0	0	0	0	0	0	0	0
5	0.271398	0.156079	0.0200316	-0.317867	0.0990082	0.266682	0.224964	0.353729
10	0.573682	0.301845	0.130504	0.0857097	-0.131669	0.551333	0.433533	0.364895
15	0.636438	0.405206	0.163897	-0.317545	0.493844	0.659837	0.569255	0.635105
20	0.512732	0.499072	0.17295	0.150153	0.847298	0.823853	0.717062	0.768647
25	0.614424	0.595503	0.72327	0.577735	1.30797	1.00509	0.844841	0.752568
30	0.665681	0.829131	0.899773	0.817303	1.71272	1.16848	1.00439	0.842117
35	0.837687	1.00999	1.02448	0.975673	1.74555	1.07056	1.12161	0.905985
40	1.12962	1.20945	1.07685	1.1537	1.81635	1.21031	1.18693	0.953015
45	0.973386	1.29	1.10994	1.30723	1.82866	1.57182	1.1735	0.99013
50	0.951372	1.32962	1.2247	1.0559	1.44169	1.61222	1.18786	0.935686
55	0.982586	1.64162	1.25629	1.07153	1.3868	1.57777	1.24956	0.942028
59.8	0.960802	1.80643	1.27201	1.12019	0.913133	1.80863	1.22319	0.912662

## Sheet: Figure 7B control - reference
Time	1_1	1_2	1_3	1_4	1_5	1_6	1_7	1_8
-4.1	1.06557	0.912981	1.02206	1.26615	1.31947	1.15424	1.42291	1.06731
-3.9	1.07719	0.96184	1.03237	1.27277	1.37226	1.15978	1.44135	1.1017
-3.7	1.11588	0.825562	1.04103	1.39253	1.07029	0.903962	1.4111	1.11867
0	1	1	1	1	1	1	1	1
5	0.959968	1.26961	0.98935	0.929071	1.25708	1.24097	1.03325	1.01151
10	0.91729	1.92796	0.974615	0.920289	1.30384	1.3743	1.0396	0.998796
15	1.00875	2.24944	1.00082	0.846431	1.10367	1.18453	0.935297	1.08043
20	0.947078	2.03774	1.02773	0.777517	1.07013	1.1657	0.966573	1.15394
25	0.942979	1.61089	0.952435	0.947378	0.866152	1.10688	0.993976	1.05375
30	1.07481	1.13353	0.977287	1.18889	0.943288	1.04623	1.08532	1.0519
35	1.00945	1.23946	0.999515	1.13606	0.895341	0.991661	1.19502	1.11236
40	1.04792	1.48627	0.899155	0.96378	0.671622	1.05565	1.03599	1.0043
45	0.997878	1.5951	0.929582	0.931762	0.874128	1.15554	0.982482	0.745848
50	0.977193	1.59971	0.974964	0.691086	0.902478	1.1333	1.01788	0.728761
55	1.00138	0.922992	0.951843	0.760381	0.93635	1.1529	0.903105	0.942717
59.8	0.965231	0.714675	0.912244	1.07146	0.965328	1.12638	0.932357	1.046

## Sheet: Figure 7B Auxin - bleach
Time	1_1	1_2	1_3	1_4	1_5	1_6	1_7	1_8	1_9	1_10	1_11	1_12	1_13	1_14	1_15	1_16	1_17	1_18
-4.1	0.990132	0.993732	0.990132	0.943707	0.988705	0.946172	0.920759	0.971466	1.00488	1.02033	0.986069	0.97601	0.977821	0.974186	0.953045	0.997876	0.993742	0.9966
-3.9	1.00452	1.00643	1.00452	0.953868	1.00545	0.994019	0.956248	1.02008	0.990061	1.01746	1.01237	0.974351	0.986318	0.998831	0.991091	0.973025	1.00605	1.1054
-3.7	1	1	1	1	1	1	1	1	1	1	1	1	1	1	1	1	1	1
0	0	0	0	0	0	0	0	0	0	0	0	0	0	0	0	0	0	0
5	-0.0487939	0.00982688	-0.0487939	0.0632649	0.0434121	0.364115	0.0616843	0.0502634	0.067175	0.593188	0.00801619	-0.0047853	0.043998	0.117756	0.0726339	-0.0492778	0.0411595	-0.203145
10	-0.0697643	0.0214906	-0.0697643	0.123711	0.0938467	0.667703	0.417144	0.128512	0.123126	0.579519	0.0331932	0.00689083	0.0894362	0.252828	0.131747	0.127655	0.10807	-0.285168
15	-0.0853893	0.0412591	-0.0853893	0.166358	0.118008	0.792344	0.508309	0.126097	0.135036	0.486761	0.0462293	0.0095706	0.158566	0.350773	0.237606	0.153144	0.174425	-0.406715
20	0.118147	0.0850439	0.118147	0.226507	0.167362	1.0555	0.411886	0.133341	0.142147	0.524726	0.0619503	0.0266063	0.271621	0.496999	0.38235	0.3048	0.20998	-0.459414
25	0.0531798	0.109749	0.0531798	0.261366	0.238324	1.09617	0.587363	0.198639	0.147888	0.458503	0.0676317	0.00714605	0.365882	0.640569	0.393879	0.518692	0.256009	0.431789
30	0.537966	0.171787	0.537966	0.298376	0.280361	1.00718	0.78049	0.102502	0.128438	0.43036	0.0735466	0.0132712	0.534025	0.703033	0.278482	0.505947	0.296466	0.529962
35	0.805921	0.136589	0.805921	0.35237	0.297255	1.07823	0.700685	0.117318	0.149944	0.97605	0.0817962	0.0185032	0.586952	0.773357	0.236768	0.564996	0.30622	0.59541
40	0.800027	0.301786	0.800027	0.338575	0.289005	0.96866	0.497043	0.143218	0.154743	0.62673	0.0991128	0.0209277	0.674876	0.75413	0.275548	0.603229	0.331155	0.665958
45	0.688048	0.325527	0.688048	0.365868	0.283308	0.891148	0.477983	0.139816	0.132208	0.648096	0.0981788	0.044599	0.76136	0.858926	0.323761	0.800977	0.28627	0.719082
50	0.4804	0.315585	0.4804	0.3764	0.302853	0.574641	0.545019	0.189969	0.139919	0.788984	0.103043	0.0379634	0.795564	0.955596	0.311603	0.816907	0.190977	0.574161
55	0.37267	0.329109	0.37267	0.391456	0.26445	0.36866	0.19463	0.218613	0.130837	0.69278	0.114133	0.0367511	0.713257	1.03235	0.303218	0.832201	0.166827	0.722057
59.8	0.227111	0.337627	0.227111	0.399021	0.227275	0.426077	0.876256	0.226844	0.141804	0.93573	0.131761	0.0229694	0.866998	1.12317	0.269993	0.960493	0.0868777	0.623034

## Sheet: Figure 7B Auxin - reference
Time	1_1	1_2	1_3	1_4	1_5	1_6	1_7	1_8	1_9	1_10	1_11	1_12	1_13	1_14	1_15	1_16	1_17	1_18
-4.1	1.3434	0.969784	1.3434	1.01132	1.25455	1.02987	1.01365	0.976596	1.01732	0.827515	1.0338	0.947687	0.876754	1.01746	0.940509	0.987475	1.33517	0.958997
-3.9	1.36042	0.966106	1.36042	1.01581	1.27291	1.06266	1.04204	0.987121	1.01361	0.873931	1.05202	0.942128	0.875163	1.00458	0.967236	0.987014	1.35203	0.964915
-3.7	1.67342	0.895118	1.67342	1.0954	1.27385	1.04498	1.17648	1.01058	1.01598	0.793301	1.12401	0.971293	0.882054	0.972967	0.883013	1.01213	1.30136	1.13291
0	1	1	1	1	1	1	1	1	1	1	1	1	1	1	1	1	1	1
5	0.809591	1.07092	0.809591	0.928368	1.05958	0.967887	0.886321	0.981443	0.990832	1.13159	0.931629	0.985507	0.994829	1.01479	1.06928	0.981712	1.0391	0.857686
10	0.711293	0.976677	0.711293	0.903482	1.10779	0.87633	0.710571	0.841019	0.973236	1.29196	0.92871	1.01568	0.979828	1.13189	1.04874	0.933379	1.01877	0.886008
15	0.635903	0.919323	0.635903	0.96882	1.14036	0.878681	0.911421	0.923945	0.988504	1.07313	1.0048	1.02236	1.01074	1.06841	0.942643	0.972918	0.994012	0.9931
20	1.40951	0.922746	1.40951	1.02668	0.900345	0.882491	1.07179	0.979582	0.96641	0.909093	0.941538	0.995407	1.1306	1.00046	0.927338	1.06742	1.01515	0.825064
25	1.57459	0.846386	1.57459	0.962052	0.803071	0.931252	0.887642	1.13577	0.929085	0.888322	0.895433	1.00788	1.15122	0.97443	0.910592	0.975865	0.982774	0.645327
30	1.10373	0.813763	1.10373	0.950349	0.846779	1.19122	0.753401	0.919146	0.982375	0.840223	0.94362	1.03976	0.998205	0.939052	0.889999	0.944856	0.956469	0.661719
35	1.06074	0.47209	1.06074	1.01937	0.85577	1.4475	0.852439	0.633992	1.00427	0.847038	0.976552	0.837439	0.978304	1.07241	0.920183	1.0657	0.954026	0.747244
40	0.622371	0.411622	0.622371	1.07195	0.848973	1.20534	0.811599	0.895757	0.988273	0.825759	0.935142	1.03258	1.01254	1.06801	0.99294	1.04326	0.998582	0.743664
45	0.43312	0.626973	0.43312	1.07798	0.787559	1.09391	0.775713	0.930647	0.967775	0.822378	0.951977	1.00677	0.907376	1.04663	0.976027	1.02762	1.03101	0.693997
50	0.445176	0.872693	0.445176	1.03777	0.923537	1.22925	1.36799	0.859943	0.970588	0.907458	0.930811	0.917513	0.982796	1.06434	0.934464	1.01228	1.10126	0.542107
55	0.726854	1.05706	0.726854	1.00327	0.840605	1.01751	1.85816	0.981768	0.973403	1.06286	0.909681	1.18713	1.02018	0.966155	0.990175	0.956564	1.12832	0.477509
59.8	0.890731	1.02424	0.890731	0.981408	0.812166	0.895237	1.26024	0.967949	0.969383	1.00602	0.959357	1.01665	0.954043	0.972651	1.02924	0.953548	1.11775	0.565751

## Sheet: Figure 7D control - bleach
Time	1_1	1_2	1_3	1_4	1_5	1_6	1_7	1_8	1_9	1_10
-4.1	1.00964	0.962707	0.933073	0.952571	0.957523	0.997128	0.992525	0.949105	1.03586	1.03522
-3.9	0.958498	0.958135	1.00339	0.991314	0.976207	1.01218	0.998855	0.982302	0.985059	1.01855
-3.7	1	1	1	1	1	1	1	1	1	1
0	0	0	0	0	0	0	0	0	0	0
5	0.289306	0.150872	0.254948	0.30153	0.243575	0.192533	0.179336	0.089991	0.263491	0.288787
10	0.419666	0.314153	0.316146	0.405487	0.337833	0.285123	0.463379	0.243976	0.391985	0.597607
15	0.591527	0.52446	0.407292	0.399972	0.495386	0.40471	0.566761	0.421858	0.465108	0.871067
20	0.631996	0.670041	0.290104	0.695574	0.605964	0.516025	0.62439	0.50015	0.563544	0.895133
25	0.6518	0.810137	0.606771	0.619744	0.747274	0.644802	0.772982	0.564644	0.763755	0.989782
30	0.826589	0.919404	0.366406	0.675307	0.753146	0.796898	0.836337	0.678932	0.701529	1.23192
35	0.903392	0.851218	0.685417	0.592169	0.870663	0.916255	0.842908	0.693131	0.960626	1.21659
40	0.871018	0.930703	0.848177	0.613677	0.910242	0.875244	0.87763	0.837616	1.20056	1.25087
45	0.928362	1.26582	0.945052	0.759272	0.963853	0.98116	0.860992	0.90061	1.00387	1.27548
50	0.915791	1.31108	0.882552	0.831794	0.975368	0.931534	0.872325	0.946005	1.02602	1.29685
55	0.936112	1.11593	0.946875	0.945953	0.903455	0.936818	0.95491	0.984602	1	1.32724
60	1.02135	1.22474	1.20365	0.87288	0.92252	1.00563	0.888601	1.0443	0.980664	1.43439
65	1.01378	1.26785	1.29245	0.986075	0.972013	1.04124	0.885647	1.07739	1.0914	0.999866
70	1.06372	1.22272	1.19323	0.82104	1.0347	1.0255	0.842426	1.10209	0.953419	1.15972
75	1.06372	1.54111	1.36094	0.885978	0.864257	1.07387	0.849117	1.16698	1.10582	1.21498
80	1.02221	1.44217	1.16589	1.46643	0.879738	1.05985	0.808126	1.11239	1.04113	1.04437
85	1.06234	1.44452	1.27031	1.58472	0.779532	1.10327	0.817469	1.10769	0.997891	1.05015
90	1.04271	1.71478	1.09688	0.428374	0.781209	1.00919	0.75327	1.11179	0.952364	0.904813
95	1.06268	1.4468	1.23932	0.637943	0.868604	0.983688	0.7168	1.11499	1.0566	0.893385
100	1.08886	1.40265	1.27161	1.19495	0.973538	1.10695	0.698535	1.12669	1.03656	0.934257
105	1.13277	1.47822	1.26068	0.960017	0.845192	1.14842	0.786666	1.16818	0.838812	0.88747
110	1.17083	1.74038	1.36458	1.35544	0.779532	1.18013	0.671469	1.14529	0.799965	0.793762
115	1.21199	1.88498	1.1487	1.30208	0.747045	1.0811	0.7039	1.20758	0.928458	0.835843
119.8	1.25779	1.97832	1.28411	1.66138	0.903988	1.14716	0.773103	1.20288	0.988047	0.815138

## Sheet: Figure 7D control - reference
Time	1_1	1_2	1_3	1_4	1_5	1_6	1_7	1_8	1_9	1_10
-4.1	1.08165	1.4486	1.31829	1.17212	1.20345	1.67844	1.05543	1.27231	0.692375	0.963227
-3.9	1.11701	1.42621	1.35817	1.16635	1.20252	1.71497	1.08747	1.28423	0.484663	1.01389
-3.7	1.14969	1.6553	1.37572	1.38751	1.334	1.66439	1.08826	1.32734	0.274548	1.15838
0	1	1	1	1	1	1	1	1	1	1
5	0.960032	0.843979	0.96957	0.827967	0.913776	1.01914	1.00033	0.960223	2.27607	0.87339
10	0.881935	0.614174	0.883875	0.76645	0.885526	1.11455	1.08123	1.0751	3.39351	0.780295
15	0.964119	0.693385	0.640693	0.839566	0.998871	1.14456	1.14432	1.17835	2.21294	0.915882
20	0.983751	1.07002	0.544717	1.27614	1.03074	1.02269	1.01163	1.18313	2.33704	1.06651
25	0.923011	1.1089	1.04364	1.35541	1.0528	1.1099	0.955014	1.13973	1.68314	1.08176
30	0.865889	1.02258	0.986197	1.01802	1.03531	1.15379	0.958569	0.992905	1.10775	1.00214
35	0.961065	0.919935	1.13893	0.630277	0.90158	1.06357	1.00385	0.942284	1.29784	0.87834
40	1.18691	0.933912	1.38674	1.05301	0.876989	1.1045	1.11418	0.937803	1.13138	1.06307
45	1.09175	1.63165	0.784462	2.2804	0.92747	0.922838	1.03477	1.06024	0.807472	1.25283
50	1.16559	1.20228	1.46985	1.01814	1.0035	0.833809	1.06504	1.18391	0.89851	0.942247
55	1.21957	0.405401	2.07579	0.85855	1.15188	0.952085	1.15092	1.09124	0.95837	0.771142
60	1.1303	0.381016	0.886339	1.21376	1.08673	0.953817	1.23194	0.991259	0.938862	0.924684
65	1.15935	0.808942	0.736873	1.02281	0.977281	1.02389	1.175	0.986844	0.849717	1.05536
70	1.20325	0.39923	1.14679	0.778632	1.15064	1.11896	1.05532	1.07944	0.849796	1.0009
75	1.12293	0.24815	0.731544	0.924238	1.11634	1.03792	1.04695	1.0893	0.932405	0.97247
80	0.997117	0.547765	0.986311	0.252551	0.982377	1.03219	0.947144	1.15379	0.797171	1.08198
85	1.0242	1.23287	1.21991	0.199311	0.829368	1.12708	0.899255	1.19294	0.833701	1.16986
90	1.02743	3.28	0.58832	0.473497	0.803347	1.19677	1.01891	1.07569	0.882117	1.10405
95	1.04627	1.48019	1.10374	0.567669	1.02616	1.16862	1.06938	1.04382	0.86676	1.03476
100	1.03196	0.625366	2.2454	4.29352	1.06076	1.07023	0.974996	0.952731	1.01417	1.06879
105	0.957328	0.447844	0.949499	5.43709	0.964155	1.00371	0.979599	0.941978	1.02175	0.966409
110	1.06739	0.182917	0.834766	0.454849	0.764942	1.05755	0.990123	0.974502	1.1109	0.884863
115	1.05439	0	1.42908	0.412424	0.806878	1.09644	1.04375	0.940415	1.05789	0.930658
119.8	0.978652	0	1.06603	0.805313	1.12911	1.05501	1.06856	0.940066	0.998447	0.99325

## Sheet: Figure 7D Auxin - bleach
Time	1_1	1_2	1_3	1_4	1_5	1_6	1_7	1_8	1_9	1_10	1_11	1_12	1_13	1_14	1_15	1_16
-4.1	0.919174	0.975909	1.01039	1.03651	0.955631	0.978228	0.874813	0.955993	0.962734	0.954138	0.933152	0.943252	0.970031	0.939417	1.00788	0.955707
-3.9	0.835398	0.996461	1.01805	1.03801	0.964788	1.00577	0.903985	0.98596	1.02499	0.988121	0.988796	0.979382	0.922516	0.963083	1.0048	0.982049
-3.7	1	1	1	1	1	1	1	1	1	1	1	1	1	1	1	1
0	0	0	0	0	0	0	0	0	0	0	0	0	0	0	0	0
5	0.113274	0.0562134	0.0832215	0.0787697	0.0252916	-0.0739084	-0.277363	0.110429	0.113771	0.110683	0.240215	0.0116986	0.05	0.22975	0.169389	0.181463
10	0.376991	0.194569	0.098086	0.167292	0.130492	-0.0616688	-0.186459	0.421543	0.245681	0.303493	0.46756	0.159579	0.137888	0.385917	0.343004	0.481171
15	0.382891	0.292092	0.126622	0.187547	0.0664995	-0.0304813	-0.0726427	0.4918	0.471742	0.569147	0.537512	0.195708	0.267391	0.53675	0.431068	0.554146
20	0.60236	0.419831	0.213323	0.260065	0.139213	-0.00659056	0.0592052	0.533388	0.49673	0.641756	0.670603	0.259307	0.234472	0.62725	0.572359	0.500098
25	0.709145	0.507962	0.304648	0.169042	0.0275809	-0.0366012	-0.707764	0.37093	0.663253	0.747011	0.447649	0.162487	0.349379	0.55325	0.341519	0.509463
30	0.673156	0.575949	0.282724	0.271568	0.000436062	-0.000353066	-0.100379	0.685288	0.748766	0.967275	0.886744	0.212513	0.378727	0.707917	0.383552	0.660683
35	0.484956	0.705118	0.26607	0.293573	0.0431702	0.00223608	0.0741932	0.718617	0.815091	1.0236	0.769021	0.293046	0.361025	0.772333	0.52747	0.638439
40	0.477286	0.793657	0.255879	0.417854	-0.0132999	-0.0248323	0.329333	0.709946	0.733897	1.10455	0.888334	0.554227	0.411335	0.706417	0.813592	0.766439
45	0.575811	0.797741	0.324285	0.465116	-0.0844871	-0.0142403	0.278512	0.661987	0.753702	1.27942	1.19653	0.674315	0.481832	0.8635	1.02136	0.73678
50	0.313274	0.820879	0.304996	0.498875	-0.127875	0.0741438	-0.153899	0.688001	0.42843	1.47955	1.20827	0.709411	0.576863	0.974667	0.998172	0.755512
55	0.299115	0.9461	0.23306	0.541635	-0.00817617	0.0994469	0.144252	0.778315	0.478221	1.5682	1.33477	0.503232	0.586025	0.803	1.12941	0.648195
60	0.39528	0.772901	0.287397	0.462366	0.0323776	0.128281	0.318824	0.783093	0.501296	1.67834	1.4475	0.537099	1.11537	0.742417	1.55066	0.781463
65	0.459587	0.731319	0.227194	0.466867	0.0695519	0.139932	0.394223	0.736373	0.520669	1.7002	1.67174	0.635277	1.01817	0.733	1.10371	0.662244
70	0.581121	0.717436	0.223117	0.443861	0.0800174	0.159586	0.561789	0.653669	0.581811	1.70689	1.62677	0.86886	0.970031	0.697333	1.31856	0.754537
75	0.332153	0.809786	0.225851	0.40135	0.0622479	0.190302	0.931377	0.654554	0.743892	1.73726	1.87713	0.0369054	0.721429	0.607583	1.51833	0.934049
80	0.0766962	0.751191	0.184887	0.469867	0.0449144	0.164882	-0.0899276	0.662046	0.760057	1.74559	2.03142	0.0176448	1.12717	0.52475	1.71753	0.949268
85	0.00825959	0.788825	0.149391	0.375094	0.0404448	0.165941	0.604456	0.65131	0.749692	1.79917	2.27194	-0.0958506	1.24348	0.684833	1.90188	0.959024
90	0.772861	0.801416	0.161074	0.404601	0.0375014	0.203366	-0.0396807	0.698974	0.811019	1.87004	1.89969	-0.0570062	1.27158	0.649583	2.05837	1.15785
95	0.569322	0.631414	0.18265	0.376094	-0.0195138	0.220431	0.368784	0.715078	0.813981	1.86839	2.19237	0.021135	1.34829	0.67025	2.19246	1.29678
100	0.530973	0.539744	0.285807	0.445861	0.108252	0.266565	-0.0794763	0.66411	0.733403	1.69462	1.92142	-0.0411711	1.22127	0.608417	1.7791	1.15961
105	0.941003	0.429155	0.400149	0.316829	-0.143901	0.274921	0.0416332	0.613733	0.729516	1.63381	2.04187	-0.119377	1.19006	0.55725	1.7767	1.39922
110	1.20118	0.258337	0.398956	0.244811	-0.034885	0.260916	0.266912	0.58005	0.726123	1.48946	1.89984	-0.0962384	1.32391	0.4525	1.59874	1.44683
115	1.45251	0.0703008	0.452001	0.282071	0.154802	0.506179	0.141553	0.582999	0.767831	1.67362	1.84314	-0.127908	1.38292	0.379417	1.69183	1.3042
119.8	1.47316	0.237648	0.319314	0.342586	0.0239834	0.483936	-0.153612	0.521059	0.826814	1.03642	2.06836	-0.287552	1.40295	0.35425	1.82593	1.31356

## Sheet: Figure 7D Auxin - reference
Time	1_1	1_2	1_3	1_4	1_5	1_6	1_7	1_8	1_9	1_10	1_11	1_12	1_13	1_14	1_15	1_16
-4.1	1.00242	1.53358	1.08944	1.14535	0.937932	1.0853	1.03653	1.69943	0.961972	1.04917	1.80925	1.13666	1.08324	0.935998	1.03042	1.35173
-3.9	1.03408	1.5685	1.10726	1.19263	0.948853	1.07313	1.0737	1.77505	1.01845	1.05145	1.88366	1.15927	1.0665	0.967089	1.05882	1.37449
-3.7	1.2005	1.50129	1.04737	1.19723	0.895212	1.00905	1.08042	1.15598	0.652051	1.14052	1.9022	0.95217	1.08005	0.973933	1.01911	1.25191
0	1	1	1	1	1	1	1	1	1	1	1	1	1	1	1	1
5	0.856267	1.04162	1.07491	0.997806	1.10591	1.06994	0.984034	1.59751	1.59648	0.920631	0.983317	1.21881	1.00629	1.00393	1.05289	1.08503
10	0.85698	1.09368	1.07973	1.0339	1.07503	1.09511	0.90636	1.62537	1.7338	0.973386	0.900079	1.68436	1.06394	0.996501	1.10244	1.09739
15	1.01332	1.0854	1.04229	1.0055	0.942384	1.09817	1.09504	1.54181	1.66008	1.06129	0.992953	1.32347	1.09558	0.978409	1.04651	1.08809
20	0.968053	1.00798	1.02189	1.01443	1.00241	1.06506	1.1676	1.0323	1.07254	1.03011	1.2158	1.00934	1.0349	0.85753	1.05575	1.02418
25	0.961545	0.979213	0.913315	0.95867	1.10381	0.943288	0.0653087	1.124	1.28092	0.971125	1.40817	0.967893	1.04609	0.799571	1.04007	0.826842
30	0.972155	1.00971	0.995626	0.901161	1.05738	0.925952	0.669155	0.963095	1.24805	0.878624	1.43428	0.72882	1.10544	0.883792	0.975243	0.898994
35	0.991113	1.02935	1.07268	0.994526	0.98839	1.00714	1.93912	0.898806	1.02514	0.990297	1.08298	0.805809	1.07101	0.955306	1.02647	1.07259
40	1.0053	1.04594	0.975702	0.965065	0.918913	1.04376	1.43578	0.929594	0.859287	1.02944	0.987431	0.900855	1.08494	1.01443	1.01758	1.02298
45	1.04794	1.00858	1.01763	1.11755	1.01265	0.984335	1.03528	0.887135	0.845158	0.925583	0.930197	0.843362	1.1414	1.05327	0.917616	1.09258
50	1.01143	0.99064	1.07894	1.09958	0.98957	0.950215	0.998705	0.85102	0.862716	0.838224	0.777822	0.763126	1.04403	1.04908	0.889186	1.17838
55	1.00823	0.953678	1.06186	0.940277	1.03828	0.95	0.580998	0.862507	0.985634	0.827558	0.833477	0.964267	0.960062	1.06976	0.927977	1.14418
60	1.11128	1.03825	1.04608	0.992563	1.09683	0.950254	0.459372	0.915277	1.13618	0.885938	0.941202	1.25331	1.26085	1.17618	1.32683	1.08083
65	1.12698	0.997245	1.01798	1.01833	1.02359	0.91828	0.391197	0.929565	1.04319	0.875823	1.06725	1.6505	0.872722	1.23406	1.56712	1.05195
70	1.13613	0.969739	1.07674	1.04562	1.00719	0.873476	0.214707	1.17158	1.17277	0.862198	1.18271	1.15	0.53687	1.12388	1.17022	1.11338
75	1.10471	1.02727	1.05715	1.01779	1.01111	0.974239	1.08784	1.31336	1.33481	0.857653	1.10249	0.503925	0.698289	1.04131	1.01155	0.976021
80	1.11706	0.926734	1.03996	1.02118	1.19857	1.03282	2.45076	1.13434	1.17401	1.07178	1.03782	0.978959	1.14317	1.04578	0.992659	0.985703
85	1.06463	0.97527	1.05934	0.974097	1.21253	0.991776	1.02011	1.20643	1.06814	1.03937	0.901225	1.78873	2.32287	1.02786	1.03061	1.10052
90	0.993466	0.933386	1.08336	0.978844	1.26251	1.00785	0.945192	1.09549	0.886894	1.06098	1.04532	1.38276	1.79542	0.980824	1.01799	1.04059
95	0.996552	0.886165	1.06928	1.04	1.30244	1.00434	0.847304	1.09564	0.767002	1.04863	1.03046	1.12812	0.990757	0.95547	0.995542	1.13405
100	1.0901	0.953402	0.956777	1.00137	1.17296	1.04328	0.160235	1.04176	0.831905	0.762564	0.679188	1.03921	0.983995	0.950719	1.01896	1.11613
105	1.10231	0.875465	0.975542	1.0001	1.10281	1.04763	0.497077	0.970996	0.845364	0.706994	0.833672	0.951728	1.02213	0.918413	0.986337	1.10256
110	0.872495	0.778722	1.02368	0.96115	0.846282	0.921806	0.473278	1.10112	0.906122	0.748956	1.41682	1.20453	1.01876	0.961755	0.975322	1.15732
115	0.806636	0.743239	0.912113	0.919455	0.763591	0.986178	0.0441535	1.07424	1.07214	0.711128	1.12401	1.34041	1.00236	0.962811	1.04605	1.03432
119.8	0.845903	0.854225	0.9263	0.9667	0.857567	1.02536	0.357823	1.1631	1.16253	0.856111	0.844586	1.23597	1.01142	0.952755	1.01344	0.992314

## Sheet: Figure S5B control - bleach
Time	1_1	1_2	1_3	1_4	1_5	1_6
-4.1	1.00717	0.959222	0.958393	1.02644	0.980937	0.97503
-3.9	1.03337	0.989502	0.966303	1.046	0.991158	0.989585
-3.7	1	1	1	1	1	1
0	0	0	0	0	0	0
5	0.197068	0.183877	0.323139	0.214423	0.0948553	0.214031
10	0.287523	0.399359	0.454126	0.436579	0.373656	0.309439
15	0.319464	0.543463	0.548303	0.469165	0.452572	0.372504
20	0.522396	0.601492	0.575522	0.630577	0.628273	0.419041
25	0.540549	0.61609	0.685332	0.688082	0.741961	0.581652
30	0.663444	0.691126	0.822423	0.752198	0.828089	0.64525
35	0.700936	0.727705	0.967985	0.86245	0.849678	0.780147
40	0.859014	0.833462	1.03345	0.925243	0.937069	1.09201
45	0.812289	0.840535	1.03192	1.04805	0.871842	1.17578
50	0.863943	0.920875	1.0862	1.12995	0.920763	1.1105
55	0.923706	0.98265	1.58611	1.11415	0.975769	1.6013
60	1.01429	1.06288	1.71585	1.26684	1.0658	1.70737

## Sheet: Figure S5B control - reference
Time	1_1	1_2	1_3	1_4	1_5	1_6
-4.1	0.973032	1.02204	1.28689	1.01526	1.02378	1.1719
-3.9	0.986459	1.04931	1.30017	1.02121	1.05827	1.17034
-3.7	1.04202	1.05085	1.44045	1.10452	1.04098	1.24336
0	1	1	1	1	1	1
5	0.945873	0.981088	0.894833	0.930643	1.0056	0.943711
10	0.939559	0.898712	0.89035	0.919982	0.95879	0.867564
15	0.984317	0.923132	1.03533	0.989475	0.893153	0.912134
20	0.977977	0.992641	1.09195	0.978133	0.92884	1.02546
25	0.998488	0.968486	0.948558	0.997463	0.99196	1.06598
30	1.01921	0.95448	0.898562	1.01771	0.999301	1.07807
35	1.02885	1.02288	0.921471	1.01423	1.02208	1.0762
40	1.02636	1.0605	0.776923	1.02402	1.05414	0.971182
45	0.956492	1.10397	0.922573	0.956972	1.10446	0.975035
50	0.924575	1.11063	1.09707	0.938055	1.11599	1.114
55	1.02836	1.04697	1.12087	1.04792	1.04258	0.882772
60	1.01793	1.01874	1.21625	1.01923	0.993578	0.752929

[truncated: 2 more sheets: Figure S5B Auxin - bleach, Figure S5B Auxin - reference]
