# Supplementary material for: The doublecortin-family kinase ZYG-8DCLK1 regulates microtubule dynamics and motor-driven forces to promote the stability of C. elegans acentrosomal spindles
Source: PLoS Genet. 2024 Sep 3;20(9):e1011373. doi: 10.1371/journal.pgen.1011373 (PMC11398696; doi:10.1371/journal.pgen.1011373)
Supplement: S2 Data — This file contains the raw data for each of the spindle length and spindle angle graphs in the manuscript. The file is organized into multiple tabs, with each tab containing the data from one figure panel. (XLSX) [file pgen.1011373.s020.xlsx]

## Sheet: Figure 1C, S1C, S1F
Spindle length measurements:
N2 control	15deg or484	25deg or484	15deg b235	25deg b235
5.39	7.62	8.46	5.96	8.48
7.5	8.48	16.19	5.65	9.04
4.88	5.77	10.55	3.78	6.5
7.97	6.96	8.01	5.27	8.62
4.71	6.24	13.72	4.86	10.94
7.45	4.8	9.98	5.32	9.86
4.28	5.07	11.99	5.05	8.92
6.53	4.39	10.57	6.26	6.68
6.37	7.17	8.73	4.96	6.08
5.97	7.45	13.68	7.76	7.54
7.41	7.65	13.96	4.74	8.28
5.36	6.69	15.2	4.68	6.39
7.43	5.3	15.3	5.86	6.6
7.88	4.41	14.31	4.53	12.06
5.6	5.77	14.93	3.69	6.11
4.96	5.06	11.21	6.55	4.8
6.02	6.54	15.42	6.37	10.21
5.4	4.24	15.5	5.29	7.63
8.01	4.32	8.79	5.6	7.58
5.98	6.11	10.56	4.78	7.82
7.6	4.71	5.63	4.42	9.39
6.49	5.6	8.05	4.99	6.18
3.53	6.19	14.6	4.58	6.28
5.39	4.56	11.75	5.93	6.73
5.49	5.39	14.16	5.94	6.86
7.23	5.02	10.75	5.56	7.42
6.41	6.47	10.16	3.68	7.51
7.33	6.52	14.82	5.79	7.8
5.63	6.35	15.87	5.82	10.72
4.65	7.42	15.74	6.42	6.65
5.45	4.17	12.16	5.03	9.02
5.72	4.34	8.61	6.26	6.62
6.01	4.31	8.74	4.18	7.93
5.59	5.9	9.54	5.66	7.23
6.14	7.65	16.71	5.45	10.05
8.26	4.74	7.83	4.87	12.76
4.08	5.69	12.13	4.87	6.48
5.49	6.19	7.25	4.32	7.58
5.67	7.18	9.63	5.42	10.01
7.96	7.4	9.26	4.3	3.4
6.8	4.98	18.29	6.23	7.89
6.6	7.25	13.57	4.1	6.55
	7.58	8.26	5.8	5.98
		17.91	4.567	8.24
		12.4		8.42
		15.13		8.94
		13.19		8.66
		14.29		8.06
				8.89
				9.69
				10.09
				13.08
				11.21
				8.67
				7.28
				6.22
				8.37
				5.8
				7.06
				5.22
				6.57
				6.76

## Sheet: Figure 1D, S1D, S1G
Spindle angle measurements:
control N2	15deg or484	25deg or484	15deg b235	25deg b235
178	169	170	161	173
173	127	122	173	159
170	156	156	150	142
168	151	137	167	163
175	169	140	152	168
170	174	134	168	155
170	170	136	179	157
171	168	104	146	152
171	173	159	170	173
178	169	164	172	173
165	165	134	163	172
170	176	93.5	170	154
170	170	115	178	166
160	166	132	170	162
163	177	128	178	173
168	159	179	173	176
162	169	127	167	170
172	176	153	169	171
162	174	134	174	156
174	170	134	174	171
164	164	142	160	167
171	165	145	162	167
171	161	134	175	173
176	144	140	168	174
168	174	142	159	166
166	154	96.5	170	175
166	176	170	166	156
175	161	126	178	171
167	161	100	171	168
159	167	121	173	162
140	175	120	168	174
175	169	101	177	171
174	171	138	167	123
159	167	166	154	146
152	165	160	162	152
171	171	97.4	175	161
168	173	122	166	151
170	161	123	170	154
165	178	155	153	147
155	167	113	172	148
167	172	106	169	179
168	172	169	160	156
	177	160	156	128
		169	173	142
		93.5		168
		104		164
		128		158
		130		166
				160
				163
				173
				170
				144
				162
				174
				169
				167
				169
				172
				163
				173
				166

## Sheet: Figure 2D
Spindle length measurements:
No auxin	Long term auxin
9.98	10.68
6.97	10.31
5.5	10.58
5.05	9.76
4.87	10.07
6.98	10.59
5.17	12.15
8.38	9.6
7.67	8.53
5.54	10.59
6.87	8.5
5.64	13.88
6.23	10.78
6.21	9.09
5.99	9.23
6.63	10.25
4.17	9.98
4.98	9.82
5.88	9.19
8.8	8.38
9.3	8.55
5.02	9.85
8.43	10.81
6.89	12.78
5.93	9.95
3.91	9.64
5.34	9.01
5.98	10.63
5.3	7.4
5.29	7.59
3.94	8.02
4.65	9.58
6.47	8.13
3.16	5.55
4.02	6.59
3.97	9.05
6.65	9.65
3.36	8.97
3.69	10.24
6.53	8.5
3.55	6.23
3.56	8.86
4.57	9.74
4.01	8.61
4.35	8.58
3.98	7.99
4.49	12.4
4.7	9.52
6.5	11.64
5.69	10.79
5.15	7.85
5.51	8.75
6.09	8.77
5.72	10.03
6.36	9.78
4.2	7.34
7.28	9.72
5.49	10.21
4.33	10.61
6.34	7.49
4.62	10.68
5.62	10.07
6.73	40.46
3.21
3.74
5.38
4.83
4.88
5.55
5.21

## Sheet: Figure 2E
Spindle angle measurements:
No auxin	Long term auxin
172	144
166	115
173	162
172	142
167	148
176	106
169	134
156	127
162	164
172	128
166	160
165	173
177	125
175	157
167	175
173	146
170	159
169	170
177	162
161	153
173	136
166	116
171	143
166	165
167	152
165	163
169	168
161	174
177	164
167	174
170	158
169	103
162	179
173	178
163	171
169	161
174	161
169	173
172	169
165	174
172	173
161	165
157	151
158	179
164	151
171	168
150	168
169	159
171	131
167	131
176	167
177	83
174	122
165	145
168	144
171	174
174	159
176	160
160	172
153	129
173	160
178	101
167	168
177
160
177
172
162
169
157

## Sheet: Figure 8D
Spindle length measurements:
WT, +/+	het, +/KD	KD/KD
5.39	6.1	7.91
7.5	6.68	5.92
4.88	6.74	7.16
7.97	5.31	6.65
4.71	6.86	8.78
7.45	5.27	6.8
4.28	5.81	7.74
6.53	3.57	8.55
6.37	6.36	8.51
5.97	5.07	6.76
7.41	4.79	13.03
5.36	5.75	10.11
7.43	7	10.42
7.88	6.6	10.75
5.6	4.71	8.86
4.96	5.54	10.98
6.02	6.37	9.99
5.4	6.17	11.15
8.01	6.4	11.47
5.98	6.2	11.59
7.6	5.53	8.63
6.49	4.89	8
3.53	7.58	12.69
5.39	5.01	9.32
5.49	6.68	7.89
7.23	6.16	9.22
6.41	4.87	9.78
7.33	4.29	10.88
5.63	6.09	19.15
4.65	5.71	8.5
5.45	6.85	7.97
5.72	5.45	7.85
6.01	6.54	7.55
5.59	7.07	11.46
6.14	6.68	11.79
8.26	4.22	7.33
4.08	6.9	7.92
5.49	5.85	7.8
5.67	7.65	8.06
7.96	4.6	8.87
6.8	5.7	10.76
6.6	5.45	7.17
	7.89	5.61
	7.33	8.63
	8.16	9.31
	8.73	9.81
	6.87	8.08
	6.84	7.2
	7.45	10.95
	6.35	9.12
	6.13	7.02
	6.78	7.86
	5.75	10.28
	6.8	9.88
	5.65	11.93
	8.77	8.17
	6.09	6.6
	5.48	9.38
	6.68	6.5
		17.27
		9.87
		10.06
		6.64
		6.89
		6.87
		6.41
		7.6
		7.99
		9.65

## Sheet: Figure 8E
Spindle angle measurements:
WT, +/+	KD/KD
178	173
173	175
170	166
168	166
175	173
170	167
170	172
171	173
171	179
178	173
165	141
170	163
170	114
160	166
163	143
168	124
162	125
172	145
162	161
174	149
164	173
171	169
171	164
176	175
168	174
166	167
166	158
175	171
167	158
159	167
140	172
175	170
174	167
159	174
152	173
171	166
168	170
170	165
165	169
155	175
167	161
168	171
	149
	174
	156
	170
	169
	166
	166
	178
	161
	160
	165
	170
	167
	175
	169
	164
	171
	162
	165
	154
	171
	172
	173
	157
	171
	158
	170

## Sheet: Figure 8H
Distance measurements:
Wild-type	ZYG-8 KD
1	5.24
2.88	1.45
0.215	6.9
1.74	2.4
1.15	1.19
1.94	1.43
3.91	6.45
3.92	5.14
3.8	3.27
2.51	8.89
2.34	4.12
3.17	5.6
1.57	5.42
1.15	0.803
2.28	3.19
3.92	3.01
	5.34

## Sheet: Figure S2C
Spindle angle measurements:
TIR1 Control, -Auxin	ZYG-8 AID, - Auxin
166	172
161	166
169	173
164	172
160	167
158	176
155	169
168	156
176	162
168	172
171	166
173	165
160	177
168	175
179	167
163	173
162	170
176	169
162	177
152	161
164	173
152	166
159	171
144	166
158	167
156	165
167	169
171	161
176	177
162	167
176	170
162	169
162	162
162	173
175	163
166	169
172	174
174	169
172	172
160	165
174	172
160	161
164	157
175	158
171	164
159	171
176	150
164	169
158	171
171	167
143	176
168	177
168	174
171	165
173	168
177	171
170	174
171	176
170	160
163	153
162	173
168	178
157	167
169	177
167	160
169	177
170	172
167	162
168	169
171	157
168
169
165
170

## Sheet: Figure S2D
Spindle length measurements:
TIR1 Control, -Auxin	ZYG-8 AID, - Auxin
4.45	9.98
6.01	6.97
5.83	5.5
6.55	5.05
4.09	4.87
5.66	6.98
5	5.17
4.8	8.38
3.95	7.67
3.82	5.54
4.76	6.87
7.3	5.64
6	6.23
6.24	6.21
5.58	5.99
8.02	6.63
5.85	4.17
7.08	4.98
3.86	5.88
5.43	8.8
6.25	9.3
3.37	5.02
5.91	8.43
4.65	6.89
3.67	5.93
3.51	3.91
6.42	5.34
5.64	5.98
7.05	5.3
4.67	5.29
3.98	3.94
5.5	4.65
4.21	6.47
5.37	3.16
5.9	4.02
4.15	3.97
6	6.65
5.45	3.36
3.72	3.69
5.14	6.53
4.42	3.55
6.49	3.56
5.71	4.57
4.19	4.01
6.13	4.35
3.11	3.98
3.83	4.49
6.86	4.7
4.76	6.5
5.13	5.69
3.32	5.15
5.83	5.51
4.87	6.09
4.61	5.72
5.83	6.36
6.98	4.2
5.57	7.28
3.97	5.49
7.05	4.33
6.04	6.34
8.63	4.62
6.71	5.62
5.98	6.73
6.39	3.21
4.6	3.74
7.37	5.38
7.02	4.83
4.15	4.88
4.55	5.55
6.88	5.21
6.51
6.38
7.47
6.96

## Sheet: Figure S3B
Spindle length measurements:
No Auxin	Short-term Auxin
6.88	8.29
6.3	8.32
6.45	10.44
5.3	8.15
7.5	8.65
7.34	9.31
7.96	8.51
5.6	8.89
4.93	9.56
6.03	9.59
5.31	11.18
5.64	8.22
4.46	11.47
6.9	8.72
6.8	15.9
5.63	7.49
5.97	12.52
6.99	10.13
8.22	9.07
5.14	8.44
6.59	8.08
8.48	5.8
6.95	8.7
6.96	10.22
5.59	6.47
5.48	9.31
8.61	10.64
4.11	12.51
7.42	13.04
6.72	10.18
6.46	8.1
5.99	9.89
5.39	12.35
5.56	8.82
7.52	6.72
5.68	10.81
5.31	9.19
5.11	7.75
7.1	8.01
8.41	9.64
7.1	9.12
5.27	10.46
5.68	9.68
5.44	12.26
3.72
7.02
5.68

[truncated: 2 more sheets: Figure S3C, Figure S4B]
